# Supplementary material for: The Role of the Global Solar UV Index for Sun Protection of Children in German Kindergartens
Source: Children (Basel). 2022 Feb 3;9(2):198. doi: 10.3390/children9020198 (PMC8870228; doi:10.3390/children9020198)
Supplement: Supplementary file 1 [file children-09-00198-s001.zip]

Archive with 1 entries (1 files):
- children-1557594-supplementary.pdf
